# Supplementary material for: Tr-milRNA1 Contributes to Lignocellulase Secretion under Heat Stress by Regulating the Lectin-Type Cargo Receptor Gene Trvip36 in Trichoderma guizhouence NJAU 4742
Source: J Fungi (Basel). 2021 Nov 23;7(12):997. doi: 10.3390/jof7120997 (PMC8704016; doi:10.3390/jof7120997)
Supplement: Supplementary file 1 [file jof-07-00997-s001.zip]

Archive with 1 entries (1 files):
- jof-1432390-supplementary.pdf
